# Supplementary material for: Recovery of metagenome-assembled microbial genomes from a full-scale biogas plant of food waste by pacific biosciences high-fidelity sequencing
Source: Front Microbiol. 2023 Jan 9;13:1095497. doi: 10.3389/fmicb.2022.1095497 (PMC9869026; doi:10.3389/fmicb.2022.1095497)
Supplement: Supplementary file 1 [file Table_1.XLSX]

## Sheet: 工作表1
Supplementary Table S1. Physicochemical characteristics of the fermented digestate and the fed liquid phase from the food waste
Characteristics	Liquid phase	Digestate
pH	3.5±0.2	7.3±0.3
COD (mg/L)	96381±1370	11326±408
TS (%)	8.33±0.2	2.31±0.03
C content (%)*	50.1±6.8	0.8±0.06
N content (%)*	3.2±0.4	1.9±0.2
Note: COD, chemical oxygen demand; TS, total solid; *, based dry basis.
