# Supplementary material for: Recovery of metagenome-assembled microbial genomes from a full-scale biogas plant of food waste by pacific biosciences high-fidelity sequencing
Source: Front Microbiol. 2023 Jan 9;13:1095497. doi: 10.3389/fmicb.2022.1095497 (PMC9869026; doi:10.3389/fmicb.2022.1095497)
Supplement: Supplementary file 2 [file Table_2.XLSX]

## Sheet: 工作表1
Supplementary Table S2. Statistics of the HiFi assembled genomes.
Genome_ID	Asselbly_type	Assembly_size	Contig_number	Coverage_depth(X)	CheckM_rank	Completeness%	Contamination%	Heterozygosity%	5S_rRNA_gene_number	16S_rRNA_gene_number	23S_rRNA_gene_number	Standard_tRNA_type_number	Total_standard_tRNA_number	Genome_ID	GTDB-TK_classification
Cir01	circular-contig	3271928	1	69.8768	Near-complete	100	0.63	0	3	3	3	20	50	Cir01	d__Bacteria;p__Firmicutes;c__Desulfotomaculia;o__Desulfotomaculales;f__Pelotomaculaceae;g__DTU098;s__DTU098_sp002305915
Cir02	circular-contig	2194904	1	10.5949	Near-complete	100	0.81	0	1	1	1	19	41	Cir02	d__Bacteria;p__Bacteroidetes;c__Bacteroidia;o__Bacteroidales;f__Paludibacteraceae;g__MVYY01;s__
Cir03	circular-contig	2150236	1	52.7663	Near-complete	100	0	0	2	2	2	20	45	Cir03	d__Bacteria;p__Bacteroidetes;c__Bacteroidia;o__Bacteroidales;f__Dysgonomonadaceae;g__UBA4179;s__UBA4179_sp002381125
Cir04	circular-contig	2395142	1	123.649	Near-complete	100	0	0	2	2	2	20	46	Cir04	d__Bacteria;p__Atribacterota;c__Atribacteria;o__Atribacterales;f__Caldatribacteriaceae;g__UBA3950;s__UBA3950_sp002385475
Cir05	circular-contig	3172925	1	322.797	Near-complete	99.84	4.39	25	2	2	2	20	46	Cir05	d__Bacteria;p__Thermotogae;c__Thermotogae;o__Petrotogales;f__Kosmotogaceae;g__Mesotoga;s__Mesotoga_infera
Cir06	circular-contig	2536756	1	20.6697	Near-complete	99.45	0.55	0	2	2	2	20	47	Cir06	d__Bacteria;p__Bacteroidetes;c__Bacteroidia;o__Bacteroidales;f__Dysgonomonadaceae;g__UBA4179;s__
Cir07	circular-contig	2103584	1	11.873	Near-complete	99.33	0	0	2	2	2	20	54	Cir07	d__Bacteria;p__Firmicutes;c__Clostridia;o__Oscillospirales;f__Oscillospiraceae;g__RGIG529;s__
Cir08	circular-contig	2165945	1	11.6797	Near-complete	99.19	0.54	0	2	2	2	20	47	Cir08	d__Bacteria;p__Bacteroidetes;c__Bacteroidia;o__Bacteroidales;f__Paludibacteraceae;g__JAAYPI01;s__JAAYPI01_sp012519885
Cir09	circular-contig	3266395	1	65.0465	Near-complete	99.18	1.09	0	2	2	2	20	49	Cir09	d__Bacteria;p__Bacteroidetes;c__Bacteroidia;o__Bacteroidales;f__Dysgonomonadaceae;g__Petrimonas;s__Petrimonas_mucosa
Cir10	circular-contig	3000488	1	86.0669	Near-complete	98.98	1.02	0	4	3	3	20	47	Cir10	d__Bacteria;p__Firmicutes;c__Syntrophomonadia;o__Syntrophomonadales;f__Syntrophomonadaceae;g__;s__
Cir11	circular-contig	1958725	1	221.154	Near-complete	98.9	0	0	3	2	2	20	47	Cir11	d__Bacteria;p__Cloacimonadota;c__Cloacimonadia;o__Cloacimonadales;f__Cloacimonadaceae;g__Syntrophosphaera;s__Syntrophosphaera_thermopropionivorans
Cir13	circular-contig	6716598	1	107.341	High-quality	98.85	5.75	9.09	1	1	1	20	50	Cir13	d__Bacteria;p__Planctomycetes;c__Planctomycetia;o__Pirellulales;f__Thermoguttaceae;g__;s__
Cir14	circular-contig	2977366	1	90.261	Near-complete	98.85	1.02	0	3	3	3	20	49	Cir14	d__Bacteria;p__Firmicutes;c__Syntrophomonadia;o__Syntrophomonadales;f__Syntrophomonadaceae;g__DTU018;s__DTU018_sp002305535
Cir15	circular-contig	2573879	1	13.6923	Near-complete	98.84	1.1	0	1	1	1	20	47	Cir15	d__Bacteria;p__Marinisomatota;c__UBA2242;o__UBA2242;f__UBA2242;g__JAGNGI01;s__JAGNGI01_sp018002295
Cir16	circular-contig	3581516	1	792.476	Near-complete	98.71	1.94	0	1	1	1	20	48	Cir16	d__Bacteria;p__Desulfobacterota;c__Desulfomonilia;o__UBA1062;f__UBA1062;g__UBA1062;s__UBA1062_sp001896555
Cir17	circular-contig	2609951	1	1267.69	Near-complete	98.68	0	0	0	1	1	20	48	Cir17	d__Archaea;p__Euryarchaeota;c__Methanosarcinia;o__Methanotrichales;f__Methanotrichaceae;g__Methanothrix_A;s__Methanothrix_A_sp001602645
Cir20	circular-contig	2237791	1	450.596	Near-complete	98.46	1.58	0	3	3	3	20	49	Cir20	d__Bacteria;p__Actinobacteria;c__Actinomycetia;o__Actinomycetales;f__Actinomycetaceae;g__Gleimia;s__Gleimia_sp012837655
Cir21	circular-contig	3287273	1	13.9435	Near-complete	98.12	0	0	3	3	3	20	50	Cir21	d__Bacteria;p__Bacteroidetes;c__Bacteroidia;o__Bacteroidales;f__Paludibacteraceae;g__Paludibacter;s__
Cir22	circular-contig	3090320	1	277.85	Near-complete	98.12	1.1	0	1	1	1	20	46	Cir22	d__Bacteria;p__Actinobacteria;c__Actinomycetia;o__Propionibacteriales;f__Propionibacteriaceae;g__Brooklawnia;s__
Cir23	circular-contig	2008173	1	65.9416	Near-complete	97.99	0	0	3	3	3	20	51	Cir23	d__Bacteria;p__Firmicutes;c__Clostridia;o__Oscillospirales;f__Acutalibacteraceae;g__RZYX01;s__RZYX01_sp012519975
Cir24	circular-contig	3041319	1	101.788	Near-complete	97.94	1.32	0	3	3	3	20	47	Cir24	d__Bacteria;p__Firmicutes;c__Syntrophomonadia;o__Syntrophomonadales;f__Syntrophomonadaceae;g__UBA4844;s__UBA4844_sp012729715
Cir25	circular-contig	3036462	1	44.6928	Near-complete	97.85	0.54	0	2	2	2	20	37	Cir25	d__Bacteria;p__Bacteroidetes;c__Bacteroidia;o__Bacteroidales;f__ML635J-15;g__Bact-19;s__Bact-19_sp002412425
Cir26	circular-contig	2996654	1	43.07	Near-complete	97.75	0	0	5	5	5	20	42	Cir26	d__Bacteria;p__Fusobacteriota;c__Fusobacteriia;o__Fusobacteriales;f__JAAYPW01;g__;s__
Cir27	circular-contig	2419071	1	28.4387	Near-complete	96.9	0.87	33.33	2	2	2	20	44	Cir27	d__Bacteria;p__Bacteroidetes;c__Bacteroidia;o__Bacteroidales;f__DTU049;g__DTU049;s__DTU049_sp018432645
Cir29	circular-contig	3450755	1	113.19	Near-complete	96.59	0	0	1	1	1	20	48	Cir29	d__Bacteria;p__Planctomycetes;c__Phycisphaerae;o__Sedimentisphaerales;f__Anaerohalosphaeraceae;g__T3Sed10-213;s__T3Sed10-213_sp012519365
Cir30	circular-contig	4959192	1	16.0389	Near-complete	95.45	2.18	0	3	3	3	20	47	Cir30	d__Bacteria;p__Chloroflexi;c__Anaerolineae;o__Aggregatilineales;f__Aggregatilineaceae;g__Aggregatilinea;s__
Cir31	circular-contig	5604684	1	29.2186	Near-complete	95.45	2.27	0	1	1	1	20	54	Cir31	d__Bacteria;p__Planctomycetes;c__Phycisphaerae;o__UBA1845;f__PWPN01;g__JAAXZI01;s__JAAXZI01_sp012719955
Cir32	circular-contig	2343475	1	42.4816	Near-complete	95.14	1.43	0	2	2	2	20	45	Cir32	d__Bacteria;p__Bacteroidetes;c__Bacteroidia;o__Bacteroidales;f__UBA932;g__DMER64;s__DMER64_sp001603455
Cir34	circular-contig	3850882	1	22.7882	Near-complete	94.44	1.85	0	1	1	1	20	48	Cir34	d__Bacteria;p__Armatimonadota;c__UBA5377;o__UBA5377;f__FEN-943;g__;s__
Cir35	circular-contig	2458478	1	39.735	Near-complete	94.19	1.43	0	2	2	2	20	42	Cir35	d__Bacteria;p__Bacteroidetes;c__Bacteroidia;o__Bacteroidales;f__UBA932;g__DMER64;s__DMER64_sp002070565
Cir36	circular-contig	3329938	1	240.455	Near-complete	92.74	2.06	0	1	1	1	20	46	Cir36	d__Bacteria;p__Verrucomicrobia;c__Kiritimatiellae;o__LD1-PB3;f__Lenti-01;g__JAAZFE01;s__JAAZFE01_sp018432565
Cir37	circular-contig	1863179	1	120.938	Near-complete	91.36	2	0	1	1	1	20	46	Cir37	d__Bacteria;p__Chloroflexi;c__Anaerolineae;o__Anaerolineales;f__Anaerolineaceae;g__49-20;s__
Cir39	circular-contig	2108352	1	34.9258	High-quality	89.27	0.95	0	3	3	3	20	43	Cir39	d__Bacteria;p__Firmicutes;c__Peptococcia;o__Peptococcales;f__SKKY01;g__SKKY01;s__
Cir40	circular-contig	2938473	1	711.961	Near-complete	100	0.27	0	2	2	2	20	45	Cir40	d__Bacteria;p__Bacteroidetes;c__Bacteroidia;o__Bacteroidales;f__Dysgonomonadaceae;g__Fermentimonas;s__Fermentimonas_massiliensis
Cir41	circular-contig	2034691	1	220.027	Near-complete	100	0	0	2	2	2	20	48	Cir41	d__Bacteria;p__Synergistota;c__Synergistia;o__Synergistales;f__Acetomicrobiaceae;g__Acetomicrobium;s__Acetomicrobium_sp002433005
Cir42	circular-contig	3379534	1	25.9692	Near-complete	99.3	1.75	0	2	2	2	20	45	Cir42	d__Bacteria;p__Firmicutes;c__Clostridia;o__Acetivibrionales;f__DSM-8532;g__DTU059;s__DTU059_sp012520615
Cir44	circular-contig	1986437	1	63.779	Near-complete	97.69	0	0	4	3	3	20	46	Cir44	d__Bacteria;p__Synergistota;c__Synergistia;o__Synergistales;f__Synergistaceae;g__Syner-03;s__Syner-03_sp002306075
Cir45	circular-contig	4477756	1	86.8592	Near-complete	93.73	1.82	0	3	3	3	20	51	Cir45	d__Bacteria;p__Chloroflexi;c__Anaerolineae;o__Aggregatilineales;f__Aggregatilineaceae;g__;s__
Cir48	circular-contig	2177616	1	16076.5	Near-complete	98.28	0.52	0	3	3	3	20	48	Cir48	d__Bacteria;p__Thermotogae;c__Thermotogae;o__Petrotogales;f__Petrotogaceae;g__Defluviitoga;s__Defluviitoga_tunisiensis
Bin01	METABAT2-binning	3471850	4	29.4391	Near-complete	98.06	1.94	0	1	1	1	20	48	Bin01	d__Bacteria;p__Desulfobacterota;c__Desulfomonilia;o__UBA1062;f__UBA1062;g__UBA1062;s__
Bin02	METABAT2-binning	5130203	3	42.4154	Near-complete	96.59	4.55	75	1	1	1	20	51	Bin02	d__Bacteria;p__Planctomycetes;c__Phycisphaerae;o__Sedimentisphaerales;f__Anaerohalosphaeraceae;g__JACZKQ01;s__
Bin03	METABAT2-binning	3456493	2	41.0733	High-quality	84.56	4.52	55.56	1	1	1	20	47	Bin03	d__Bacteria;p__Myxococcota;c__UBA9042;o__DTJE01;f__DTJE01;g__DUVQ01;s__DUVQ01_sp012840965
Bin04	METABAT2-binning	2662421	2	8.6545	High-quality	84.14	4.3	69.23	3	3	2	19	44	Bin04	d__Bacteria;p__Bacteroidetes;c__Bacteroidia;o__Bacteroidales;f__WCHB1-69;g__UBA5266;s__UBA5266_sp002069895
Bin05	METABAT2-binning	2381215	15	4.20674	High-quality	81.44	2.35	100	5	4	4	17	34	Bin05	d__Bacteria;p__Firmicutes;c__Clostridia;o__Lachnospirales;f__Lachnospiraceae;g__JAAYRG01;s__
Bin06	METABAT2-binning	1625513	2	6.48226	High-quality	78.31	0	0	5	3	3	19	43	Bin06	d__Bacteria;p__Firmicutes;c__Clostridia;o__Lachnospirales;f__Anaerotignaceae;g__JAAYQI01;s__
Bin07	METABAT2-binning	4792650	25	7.85011	High-quality	73.51	8.05	88.89	1	1	1	18	43	Bin07	d__Bacteria;p__Planctomycetes;c__Planctomycetia;o__Pirellulales;f__Thermoguttaceae;g__;s__
Bin08	METABAT2-binning	2444164	8	6.35546	Medium-quality	66.7	1.4	75	3	3	3	16	31	Bin08	d__Bacteria;p__Spirochaetota;c__Spirochaetia;o__Treponematales;f__Treponemataceae;g__JAAZLA01;s__
Bin09	METABAT2-binning	2770097	7	5.63684	Medium-quality	66.39	0	0	1	1	1	15	29	Bin09	d__Bacteria;p__Bacteroidetes;c__Bacteroidia;o__Bacteroidales;f__Dysgonomonadaceae;g__Proteiniphilum;s__Proteiniphilum_saccharofermentans
Bin11	METABAT2-binning	6805174	36	4.24756	Medium-quality	61.02	1.15	0	1	1	1	18	40	Bin11	d__Bacteria;p__Planctomycetes;c__Planctomycetia;o__Pirellulales;f__Thermoguttaceae;g__JAAYCB01;s__
Bin15	METABAT2-binning	1268997	11	4.07516	Medium-quality	53.45	0	0	3	3	3	10	15	Bin15	d__Bacteria;p__Bacteroidetes;c__Bacteroidia;o__Bacteroidales;f__UBA1715;g__WQTX01;s__WQTX01_sp012519815
Bin16	METABAT2-binning	2936493	21	9.60828	Medium-quality	51.86	6.79	73.33	1	1	1	15	29	Bin16	d__Bacteria;p__Verrucomicrobia;c__Kiritimatiellae;o__RFP12;f__UBA1067;g__DUPH01;s__DUPH01_sp012838435
Bin17	METABAT2-binning	1833361	10	4.89485	Medium-quality	51.53	0.43	0	4	5	5	20	56	Bin17	d__Bacteria;p__Firmicutes;c__Peptococcia;o__Peptococcales;f__BICA1-8;g__JAAXZE01;s__
Bin18	METABAT2-binning	1694832	2	152.409	High-quality	77.45	3.92	16.67	0	1	1	19	36	Bin18	d__Archaea;p__Euryarchaeota;c__Methanomicrobia;o__Methanomicrobiales;f__Methanoculleaceae;g__Methanoculleus;s__Methanoculleus_sp002497965
Bin19	METABAT2-binning	1322392	1	666.025	Near-complete	98.31	0	0	3	3	3	20	48	Bin19	d__Bacteria;p__Synergistota;c__Synergistia;o__Synergistales;f__Thermovirgaceae;g__UBA1876;s__UBA1876_sp018434645
Bin20	METABAT2-binning	1992925	1	8.62495	Near-complete	97.31	0.54	0	2	2	2	20	48	Bin20	d__Bacteria;p__Bacteroidetes;c__Bacteroidia;o__Bacteroidales;f__Paludibacteraceae;g__W0P28-013;s__W0P28-013_sp012837685
Bin21	METABAT2-binning	1599744	1	14.9649	High-quality	81.42	0	0	3	3	3	18	38	Bin21	d__Bacteria;p__Firmicutes;c__Clostridia;o__Saccharofermentanales;f__UBA5734;g__JAAYFZ01;s__
Bin22	METABAT2-binning	2774329	1	28.4322	High-quality	80.36	0.77	0	2	2	2	20	46	Bin22	d__Bacteria;p__Firmicutes;c__Syntrophomonadia;o__Syntrophomonadales;f__Syntrophomonadaceae;g__JAAYJK01;s__JAAYJK01_sp012520725
Bin23	METABAT2-binning	1664686	1	30.3082	Medium-quality	62	0	0	2	2	2	17	29	Bin23	d__Bacteria;p__Bacteroidetes;c__Bacteroidia;o__Bacteroidales;f__UBA1402;g__UBA1402;s__UBA1402_sp002305085
Bin24	METABAT2-binning	1257727	1	37.3397	Medium-quality	55.15	0	0	1	1	1	19	33	Bin24	d__Bacteria;p__Chloroflexi;c__Anaerolineae;o__Anaerolineales;f__Anaerolineaceae;g__49-20;s__
Bin25	METABAT2-binning	1679819	1	11.4485	Medium-quality	53.85	0.24	0	1	1	1	19	44	Bin25	d__Bacteria;p__Firmicutes;c__Thermosediminibacteria;o__Thermosediminibacterales;f__Tepidanaerobacteraceae;g__Tepidanaerobacter;s__Tepidanaerobacter_acetatoxydans
