# Supplementary material for: Recovery of metagenome-assembled microbial genomes from a full-scale biogas plant of food waste by pacific biosciences high-fidelity sequencing
Source: Front Microbiol. 2023 Jan 9;13:1095497. doi: 10.3389/fmicb.2022.1095497 (PMC9869026; doi:10.3389/fmicb.2022.1095497)
Supplement: Supplementary file 3 [file Table_3.XLSX]

## Sheet: Table S3
Supplementary Table S3. Further classification of the six GTDB-tk-unclassified genera
Genome_ID	GTDB-TK_classification	Unclassified_level	Novel genomes	RDP classification at genus level	Identity (Blast to Silva)
Bin07	d__Bacteria;p__Planctomycetes;c__Planctomycetia;o__Pirellulales;f__Thermoguttaceae;g__;s__	Genus	Yes	Thermostilla	> 95 %
Cir10	d__Bacteria;p__Firmicutes;c__Syntrophomonadia;o__Syntrophomonadales;f__Syntrophomonadaceae;g__;s__	Genus	Yes	Syntrophomonas	> 95 %
Cir13	d__Bacteria;p__Planctomycetes;c__Planctomycetia;o__Pirellulales;f__Thermoguttaceae;g__;s__	Genus	Yes	Unknown	> 95 %
Cir26	d__Bacteria;p__Fusobacteriota;c__Fusobacteriia;o__Fusobacteriales;f__JAAYPW01;g__;s__	Genus	Yes	Unknown	< 95 %
Cir34	d__Bacteria;p__Armatimonadota;c__UBA5377;o__UBA5377;f__FEN-943;g__;s__	Genus	Yes	Unknown	< 95 %
Cir45	d__Bacteria;p__Chloroflexi;c__Anaerolineae;o__Aggregatilineales;f__Aggregatilineaceae;g__;s__	Genus	Yes	Aggregatilinea	> 95 %
