# Supplementary material for: Recovery of metagenome-assembled microbial genomes from a full-scale biogas plant of food waste by pacific biosciences high-fidelity sequencing
Source: Front Microbiol. 2023 Jan 9;13:1095497. doi: 10.3389/fmicb.2022.1095497 (PMC9869026; doi:10.3389/fmicb.2022.1095497)
Supplement: Supplementary file 4 [file Table_4.XLSX]

## Sheet: Table S4
Supplementary Table S4. Further classification of the seventeen GTDB-tk-unclassified species
Genome_ID	GTDB-TK_classification	Unclassified_level	Novel genomes	Identity (Blast to Silva)
Bin01	d__Bacteria;p__Desulfobacterota;c__Desulfomonilia;o__UBA1062;f__UBA1062;g__UBA1062;s__	Species	Yes	> 97 %
Bin02	d__Bacteria;p__Planctomycetes;c__Phycisphaerae;o__Sedimentisphaerales;f__Anaerohalosphaeraceae;g__JACZKQ01;s__	Species	Yes	< 97 %
Bin05	d__Bacteria;p__Firmicutes;c__Clostridia;o__Lachnospirales;f__Lachnospiraceae;g__JAAYRG01;s__	Species	Yes	> 97 %
Bin06	d__Bacteria;p__Firmicutes;c__Clostridia;o__Lachnospirales;f__Anaerotignaceae;g__JAAYQI01;s__	Species	Yes	> 97 %
Bin08	d__Bacteria;p__Spirochaetota;c__Spirochaetia;o__Treponematales;f__Treponemataceae;g__JAAZLA01;s__	Species	Yes	> 97 %
Bin11	d__Bacteria;p__Planctomycetes;c__Planctomycetia;o__Pirellulales;f__Thermoguttaceae;g__JAAYCB01;s__	Species	Yes	> 97 %
Bin17	d__Bacteria;p__Firmicutes;c__Peptococcia;o__Peptococcales;f__BICA1-8;g__JAAXZE01;s__	Species	Yes	< 97 %
Bin21	d__Bacteria;p__Firmicutes;c__Clostridia;o__Saccharofermentanales;f__UBA5734;g__JAAYFZ01;s__	Species	Yes	> 97 %
Bin24	d__Bacteria;p__Chloroflexi;c__Anaerolineae;o__Anaerolineales;f__Anaerolineaceae;g__49-20;s__	Species	Yes	> 97 %
Cir02	d__Bacteria;p__Bacteroidetes;c__Bacteroidia;o__Bacteroidales;f__Paludibacteraceae;g__MVYY01;s__	Species	Yes	< 97 %
Cir06	d__Bacteria;p__Bacteroidetes;c__Bacteroidia;o__Bacteroidales;f__Dysgonomonadaceae;g__UBA4179;s__	Species	Yes	> 97 %
Cir07	d__Bacteria;p__Firmicutes;c__Clostridia;o__Oscillospirales;f__Oscillospiraceae;g__RGIG529;s__	Species	Yes	> 97 %
Cir21	d__Bacteria;p__Bacteroidetes;c__Bacteroidia;o__Bacteroidales;f__Paludibacteraceae;g__Paludibacter;s__	Species	Yes	> 97 %
Cir22	d__Bacteria;p__Actinobacteria;c__Actinomycetia;o__Propionibacteriales;f__Propionibacteriaceae;g__Brooklawnia;s__	Species	Yes	> 97 %
Cir30	d__Bacteria;p__Chloroflexi;c__Anaerolineae;o__Aggregatilineales;f__Aggregatilineaceae;g__Aggregatilinea;s__	Species	Yes	< 97 %
Cir37	d__Bacteria;p__Chloroflexi;c__Anaerolineae;o__Anaerolineales;f__Anaerolineaceae;g__49-20;s__	Species	Yes	> 97 %
Cir39	d__Bacteria;p__Firmicutes;c__Peptococcia;o__Peptococcales;f__SKKY01;g__SKKY01;s__	Species	Yes	> 97 %
